# Supplementary material for: Mitochondrial genome and transcriptome analysis of five alloplasmic male-sterile lines in Brassica juncea
Source: BMC Genomics. 2019 May 8;20:348. doi: 10.1186/s12864-019-5721-2 (PMC6507029; doi:10.1186/s12864-019-5721-2)
Supplement: Supplementary file 1 — Table S1. Sequencing and assembling statistical result of each mitochondrial genome. (XLSX 10 kb) [file 12864_2019_5721_MOESM1_ESM.xlsx]

## Sheet: Table S1
	Table S1 Sequencing and assembling statistical result of each mitochondrial genome
	cytoplasm	Num. of clean reads	Num. of mt reads	Rate of mt reads in clean reads （%）	SPAdes denovo		Num. of contigs combine SPAdes and Velvet
					Num. of contigs	N50 (Kb)
	Brassica oxyrrhina	2264918	674595	29.7845	12	31.148	2
	Diplotaxis berthautii	2414520	1739548	72.0453	10	54.018	1
	Diplotaxis catholica	5309594	2079490	39.1648	25	47.064	2
	Diplotaxis erucoides	2551582	1383474	54.2202	21	62.275	1
	Moricandia arvensis	7222915	3677785	50.9183	11	128.794	1
