# Supplementary material for: Mitochondrial genome and transcriptome analysis of five alloplasmic male-sterile lines in Brassica juncea
Source: BMC Genomics. 2019 May 8;20:348. doi: 10.1186/s12864-019-5721-2 (PMC6507029; doi:10.1186/s12864-019-5721-2)
Supplement: Supplementary file 2 — Table S2. Statistical result of PacBio sequencing of Diplotaxis catholica mitochondrial genome. (XLSX 9 kb) [file 12864_2019_5721_MOESM2_ESM.xlsx]

## Sheet: Table S2
	Table S2 Statistical result of PacBio sequencing of Diplotaxis catholica mitochondrial genome
	cytoplasm	Num. of clean reads	Num. of mt reads	Rate of mt reads in clean reads （%）	MECAT denovo		CANU denovo
					Num. of contigs	N50 (Kb)	Num. of contigs	N50 (Kb)
	Diplotaxis catholica	486673	144689	29.73	2	159.48	3	169.574
