# Supplementary material for: Mitochondrial genome and transcriptome analysis of five alloplasmic male-sterile lines in Brassica juncea
Source: BMC Genomics. 2019 May 8;20:348. doi: 10.1186/s12864-019-5721-2 (PMC6507029; doi:10.1186/s12864-019-5721-2)
Supplement: Supplementary file 4 — Table S3. SNP number counts between alloplasmic mitochondrial genome and Brassica juncea mitochondrial genome. (XLSX 9 kb) [file 12864_2019_5721_MOESM4_ESM.xlsx]

## Sheet: Table S3
		Table S3 SNP number counts between alloplasmic mitochondrial genome and Brassica juncea mitochondrial genome
		Cytoplasm	SNPs		Indels
			number	gene region	number	gene region
		Brassica_oxyrrhina	535	303	199	108
		Diplotaxis_berthautii	617	327	280	62
		Diplotaxis_catholica	694	337	257	63
		Diplotaxis_erucoides	528	299	202	62
		Moricandia_arvensis	389	131	197	70
