# Supplementary material for: Mitochondrial genome and transcriptome analysis of five alloplasmic male-sterile lines in Brassica juncea
Source: BMC Genomics. 2019 May 8;20:348. doi: 10.1186/s12864-019-5721-2 (PMC6507029; doi:10.1186/s12864-019-5721-2)
Supplement: Supplementary file 5 — Table S4. Gene content of each mitochondrial genome and RNA editing number of each gene. (XLSX 13 kb) [file 12864_2019_5721_MOESM5_ESM.xlsx]

## Sheet: Table S4
	Table S4 Gene content of each mitochondrial genome and RNA editing number of each gene
	Cytoplasm	Brassica oxyrrhina		Diplotaxis berthautii		Diplotaxis catholica		Diplotaxis erucoides		Moricandia arvensis
		Gene	RNA editing number	Gene	RNA editing number	Gene	RNA editing number	Gene	RNA editing number	Gene	RNA editing number
	Complex V	atp1	6	atp1	6	atp1	5	atp1	6	atp1	5
		atp4	9	atp4	9	atp4	9	atp4	9	atp4	9
		atp6	1	atp6	1	atp6	1	atp6	1	atp6	1
		atp8	0	atp8	0	atp8	0	atp8	0	atp8	0
		atp9	4	atp9	4	atp9	4	atp9	4	atp9	4
	Cytochrome c biogenesis	ccmB	10	ccmB	8	ccmB	12	ccmB	11	ccmB	10
		ccmC	10	ccmC	11	ccmC	11	ccmC	13	ccmC	10
		ccmFc	17	ccmFc	13	ccmFc	16	ccmFc	15	ccmFc	15
		ccmFn	25	ccmFn	23	ccmFn	24	ccmFn	24	ccmFn	24
	Complex III	cob	10	cob	10	cob	10	cob	10	cob	10
	Complex IV	cox1	2	cox1	0	cox1	2	cox1	0	cox1	0
		cox2	13	cox2	11	cox2	12	cox2	11	cox2	11
		cox3	7	cox3	6	cox3	7	cox3	6	cox3	7
	Intron maturase	matR	8	matR	9	matR	8	matR	10	matR	8
	Complex I	nad1	19	nad1	19	nad1	21	nad1	20	nad1	21
		nad2	24	nad2	24	nad2	25	nad2	24	nad2	24
		nad3	10	nad3	11	nad3	12	nad3	11	nad3	11
		nad4	33	nad4	31	nad4	32	nad4	33	nad4	32
		nad4L	9	nad4L	10	nad4L	9	nad4L	9	nad4L	9
		nad5	32	nad5	31	nad5	30	nad5	32	nad5	32
		nad6	11	nad6	11	nad6	11	nad6	11	nad6	11
		nad7	28	nad7	24	nad7	27	nad7	23	nad7	27
		nad9	8	nad9	8	nad9	8	nad9	8	nad9	8
	Ribosome large subunit	rpl16	2	rpl16	2	rpl16	2	rpl16	2	rpl16	2
		rpl2	2	rpl2	2	rpl2	2	rpl2	2	rpl2	2
		rpl5	10	rpl5	9	rpl5	10	rpl5	9	rpl5	10
	Ribosome small subunit	rps12	7	rps12	7	rps12	7	rps12	7	rps12	7
		rps14	0	rps14	0	rps14	0	rps14	0	rps14	0
		rps3	9	rps3	9	rps3	9	rps3	9	rps3	10
		rps4	17	rps4	16	rps4	17	rps4	16	rps4	18
		rps7	2	rps7	2			rps7	2	rps7	2
		rrn5	0	rrn5	0	rrn5	0	rrn5	0	rrn5	0
	Ribosome RNA	rrnL	0	rrnL	0	rrnL	0	rrnL	0	rrnL	0
		rrnS	0	rrnS	0	rrnS	0	rrnS	0	rrnS	0
	twin-aginine translocation gene	tatC	22	tatC	22	tatC	23	tatC	22	tatC	24
	tRNA	trnC	0	trnC	0	trnC	0	trnC	0	trnC	0
		trnD	0	trnD	0	trnD	0	trnD	0	trnD	0
		trnE	0	trnE	0	trnE	0	trnE	0	trnE	0
		trnG	0	trnG	0	trnG	0	trnG	0	trnG	0
		trnH	0	trnH	0	trnH	0	trnH	0	trnH	0
		trnI	0	trnI	0	trnI	0	trnI	0	trnI	0
		trnK	0	trnK	0	trnK	0	trnK	0	trnK	0
		trnL	0	trnL	0	trnL	0	trnL	0	trnL	0
		trnM*3	0	trnM*3	0	trnM*4	0	trnM*3	0	trnM*3	0
		trnN	0	trnN	0	trnN	0	trnN	0	trnN	0
		trnP	0	trnP	0	trnP	0	trnP	0	trnP	0
		trnQ	0	trnQ	0	trnQ	0	trnQ	0	trnQ	0
		trnS*3	0	trnS*3	0	trnS*3	0	trnS*3	0	trnS*3	0
		trnT	0	trnT	0	trnT	0	trnT	0	trnT	0
		trnW	0	trnW	0	trnW	0	trnW	0	trnW	0
		trnY*3	0	trnY*4	0	trnY*3	0	trnY*4	0	trnY*4	0
	ORFs	orf100a	0	orf100	0	orf100	0	orf100	0	orf100a	0
		orf100b	1	orf108	0	orf101	1	orf108	0	orf100b	0
		orf108	0	orf115	0	orf114a	0	orf114	0	orf108	0
		orf115	0	orf257	8	orf114b	1	orf115	0	orf115	0
				orf270	4	orf115	0	orf257	8
								orf285	0
	* plus a number means the number copies of gene. Blank means no that gene.
