# Supplementary material for: Mitochondrial genome and transcriptome analysis of five alloplasmic male-sterile lines in Brassica juncea
Source: BMC Genomics. 2019 May 8;20:348. doi: 10.1186/s12864-019-5721-2 (PMC6507029; doi:10.1186/s12864-019-5721-2)
Supplement: Supplementary file 6 — Table S5. Expressed ORFs in each mitochondrial genome and their location description. (XLSX 9 kb) [file 12864_2019_5721_MOESM6_ESM.xlsx]

## Sheet: Table S5
	Table S5 Expressed ORFs in each mitochondrial genome and their location description
	Cytoplasm	Expressed ORFs	location discription
	Brassica oxyrrhina	orf100a	adjcent to nad1-E2
		orf115	adjcent to ccmFn-E1
		orf100b	adjcent to ccmC and contain part of atp6
		orf108	adjcent to atp1
	Diplotaxis berthautii	orf257	adjcent to cox1
		orf100	adjcent to ccmC and contain part of atp6
		orf270	adjcent to rps7 and contain part of atp9
		orf115	adjcent to ccmFn-E1
		orf108	adjcent to atp1
	Diplotaxis catholica	orf114a	between atp8 and nad7-E1
		orf101	adjcent to ccmC and contain part of atp6
		orf114b	adjcent to nad5-E2
		orf115	adjcent to ccmFn-E1
		orf100	adjcent to nad1-E2
		psedo-orf108	adjcent to atp1
	Diplotaxis erucoides	orf257	next to cox1
		orf100	adjcent to ccmC and contain part of atp6
		orf114	adjcent to nad7-E1
		orf285
		orf115	adjcent to ccmFn-E1
		orf108	adjcent to atp1
	Moricandia arvensis	orf100a	adjcent to ccmC and contain part of atp6
		orf115	adjcent to ccmFn-E1
		orf100b	adjcent to nad1-E2
		orf108	adjcent to atp1
