# Supplementary material for: Mitochondrial genome and transcriptome analysis of five alloplasmic male-sterile lines in Brassica juncea
Source: BMC Genomics. 2019 May 8;20:348. doi: 10.1186/s12864-019-5721-2 (PMC6507029; doi:10.1186/s12864-019-5721-2)
Supplement: Supplementary file 7 — Table S6. Reference mitochondrial genome list of Brassica. (XLSX 9 kb) [file 12864_2019_5721_MOESM7_ESM.xlsx]

## Sheet: Table S6
	Table S6 Reference mitochondrial genome list of Brassica
	Variety	GeneBank accession
	Brassica carinata var. W29	JF920287.1
	Brassica juncea var. jiangpu-yejiecai	JF920288.1
	Brassica juncea var. tumida	KJ461445.1
	Brassica napus var. Westar	AP006444.1
	Brassica nigra	AP012989.1
	Brassica nigra	KP030753.1
	Brassica oleracea var. 08C717	JF920286.1
	Brassica oleracea var. Fujiwase	AP012988.1
	Brassica oleracea var. botrytis	KJ820683.1
	Brassica rapa var. Suzhouqing	JF920285.1
