# Supplementary material for: Mitochondrial genome and transcriptome analysis of five alloplasmic male-sterile lines in Brassica juncea
Source: BMC Genomics. 2019 May 8;20:348. doi: 10.1186/s12864-019-5721-2 (PMC6507029; doi:10.1186/s12864-019-5721-2)
Supplement: Supplementary file 8 — Table S7. Reference chloroplast genome list of Brassica. (XLSX 9 kb) [file 12864_2019_5721_MOESM8_ESM.xlsx]

## Sheet: Table S7
	Table S7 Reference chloroplast genome list of Brassica
	variety	GeneBank accession
	Arabidopsis thaliana	NC_000932.1
	Brassica juncea	KT581449.1
	Brassica napus var. ZY036	GQ861354.1
	Brassica nigra	KT878383.1
	Brassica oleracea	KR233156.1
	Brassica rapa	DQ231548.1
	Raphanus sativus	KJ716483.1
